# Supplementary material for: Characterization of the Caudal Ventral Tubercle in the Sixth Cervical Vertebra in Modern Equus ferus caballus
Source: Animals (Basel). 2023 Jul 22;13(14):2384. doi: 10.3390/ani13142384 (PMC10376820; doi:10.3390/ani13142384)
Supplement: Supplementary file 1 [file animals-13-02384-s001.zip]

Archive with 1 entries (1 files):
- animals-2456920-supplementary.pdf
